# Supplementary material for: Protein Phosphatase OsPP2C55 Negatively Regulates Abscisic Acid Biosynthesis and Saline–Alkaline Tolerance in Rice
Source: Plants (Basel). 2025 Nov 3;14(21):3362. doi: 10.3390/plants14213362 (PMC12610132; doi:10.3390/plants14213362)
Supplement: Supplementary file 1 [file plants-14-03362-s001.zip]

Archive with 1 entries (1 files):
- 10.30 Revised  supplementary material.pdf
